# Supplementary material for: Orexinergic Neurotransmission in Temperature Responses to Methamphetamine and Stress: Mathematical Modeling as a Data Assimilation Approach
Source: PLoS One. 2015 May 20;10(5):e0126719. doi: 10.1371/journal.pone.0126719 (PMC4439171; doi:10.1371/journal.pone.0126719)
Supplement: S1 Dataset — (XLSX) [file pone.0126719.s001.xlsx]

## Sheet: Orx-10
Time		Veh-10-Saline	Veh-10-Saline	Veh-10-Saline	Veh-10-Saline	Veh-10-Saline	Veh-10-Saline		Orx-10-Saline	Orx-10-Saline	Orx-10-Saline	Orx-10-Saline	Orx-10-Saline	Orx-10-Saline		Veh-10-Meth-1	Veh-10-Meth-1	Veh-10-Meth-1	Veh-10-Meth-1	Veh-10-Meth-1	Veh-10-Meth-1		Orx-10-Meth-1	Orx-10-Meth-1	Orx-10-Meth-1	Orx-10-Meth-1	Orx-10-Meth-1	Orx-10-Meth-1		Veh-10-Meth-5	Veh-10-Meth-5	Veh-10-Meth-5	Veh-10-Meth-5	Veh-10-Meth-5	Veh-10-Meth-5		Orx-10-Meth-5	Orx-10-Meth-5	Orx-10-Meth-5	Orx-10-Meth-5	Orx-10-Meth-5	Orx-10-Meth-5		Veh-10-Meth-10	Veh-10-Meth-10	Veh-10-Meth-10	Veh-10-Meth-10	Veh-10-Meth-10	Veh-10-Meth-10
-90		-0.537333	-0.122	0.295267	0.1222	0.199733	-0.0170667		0.0590667	-0.271267	0.2218	0.0798	0.0204	0.0525333		-0.0873333	0.278333	-0.186	0.0592667	-0.197133	0.475333		0.2766	-0.3444	-0.0970667	-0.237933	0.0688667	-0.3986		-0.0427333	0.277533	-0.145333	0.0328	0.00886667	-0.134667		-0.224	-0.0742	0.0236667	-0.0968	0.0198	-0.1838		0.1366	-0.187533	0.0727333	-0.137933	0.128733	0.0492667
-80		-0.587933	-0.0974	0.304867	0.126	0.287933	-0.234467		0.0716667	-0.190067	0.0188	0.0268	0.0342	0.0611333		-0.134333	0.429133	-0.0732	0.0546667	-0.213333	0.502133		0.1912	-0.361	-0.136267	-0.281733	-0.00913333	-0.3346		-0.0703333	0.261133	-0.114933	0.0402	0.0274667	-0.150267		-0.2222	-0.0754	0.0885667	-0.0486	0.0434	-0.1478		0.1344	-0.130733	0.0779333	-0.00933333	0.161933	0.195667
-70		-0.517533	0.063	-0.00673333	0.1518	0.228533	-0.135667		0.112467	-0.140867	-0.0658	0.0496	0.003	0.0189333		-0.146333	0.273733	-0.1724	0.0438667	-0.118333	0.450733		0.0172	-0.3134	-0.146667	-0.217133	-0.0255333	-0.1966		-0.110333	0.0905333	-0.0647333	-0.0458	0.0324667	-0.00386667		-0.1502	-0.1444	-0.0310333	-0.082	0.0026	-0.1352		0.0876	-0.0443333	0.0873333	-0.181133	0.139333	0.251867
-60		-0.238533	-0.0968	-0.0487333	0.0858	0.0471333	0.0115333		0.0184667	-0.0138667	-0.0904	-0.0396	-0.0624	0.0101333		-0.0897333	0.0697333	-0.193	0.0378667	-0.0295333	0.231733		-0.0218	-0.123	-0.0376667	-0.0593333	0.0924667	-0.0228		-0.114333	-0.00866667	-0.0803333	-0.029	0.0676667	0.0521333		-0.1338	-0.1848	-0.0661333	-0.0686	-0.0178	-0.0414		0.0738	-0.0315333	0.0175333	-0.0675333	0.00993333	0.134867
-50		0.173667	0.017	-0.0489333	0.1052	-0.0150667	0.0249333		-0.0979333	0.00233333	0.0202	0.0308	0.0458	0.0231333		0.0108667	-0.0268667	-0.104	0.0106667	0.0136667	-0.0272667		0.0324	0.0246	0.00833333	0.0634667	-0.00333333	0.0286		-0.0153333	-0.0204667	0.0340667	-0.038	0.0260667	-0.0944667		-0.0726	0.0272	0.0203667	0.0454	0.0422	-0.005		-0.0068	-0.0243333	-0.00946667	0.0122667	-0.0156667	-0.0239333
-40		0.0648667	0.0798	0.0976667	-0.191	-0.0320667	-0.0364667		0.0794667	0.0115333	0.0702	0.0088	0.0166	-0.0332667		0.0788667	-0.0428667	0.297	-0.0485333	0.0158667	-0.204467		-0.0106	0.0984	0.0293333	-0.00413333	-0.0891333	-0.0058		0.129667	0.0291333	0.0462667	0.067	-0.0937333	0.0423333		0.2064	0.1576	0.0457667	0.0232	-0.0244	0.0464		-0.067	0.0558667	-0.00806667	0.0552667	0.00573333	-0.110933
-30		0.253867	0.0532	0.343267	-0.0522	0.141733	-0.179867		0.0662667	-0.00986667	0.2636	0.0304	-0.1184	0.162133		0.103667	-0.0172667	0.4686	-0.00353333	0.0358667	-0.172867		0.1468	0.1746	0.116933	-0.0397333	-0.0855333	-0.1502		0.218667	0.0745333	0.0660667	0.1982	-0.144333	-0.125267		0.2622	0.1196	-0.102133	-0.0312	-0.1466	0.0202		0.079	0.0770667	-0.00926667	0.148267	-0.0184667	-0.00593333
-20		0.710667	0.5936	0.957267	0.5692	0.722133	0.220633		0.183067	0.400933	0.624	0.1852	0.0152	0.301333		0.511267	0.468533	0.6738	0.199667	0.363467	0.148133		0.5598	0.4508	0.529333	0.0992667	0.257867	-0.0608		0.428467	0.473333	0.783667	0.5208	0.282067	0.125533		0.3128	0.5168	0.112067	0.161	0.1286	0.0638		0.7386	0.464467	0.137733	0.569067	0.336933	0.372467
-10		0.773867	0.802	1.05367	0.5654	0.857333	0.167133		0.162667	0.458533	0.664	0.1496	-0.005	0.206333		0.706867	0.774933	0.6026	0.166067	0.134667	0.191933		0.7474	0.6716	0.342533	-0.163133	0.251867	-0.1254		0.389867	0.577733	1.09587	0.5916	0.657867	0.777933		0.1684	0.4334	0.197167	0.1104	0.1504	-0.0128		0.836	0.579667	0.180733	0.656267	0.552133	0.635267
0		0.868067	0.6204	0.963867	0.5716	0.741133	0.153933		-0.160333	0.405933	0.8678	0.0206	-0.1122	0.168533		0.817667	0.808533	0.654	0.171267	0.143667	0.194333		0.56	0.5728	0.183733	-0.420533	0.116667	-0.2762		0.306867	0.450933	0.917467	0.7084	0.660267	0.746133		0.0792	0.2346	0.0935667	-0.0926	0.1836	-0.1436		0.515	0.534267	0.126333	0.375667	0.565333	0.333467
10		0.912067	0.4298	1.18487	0.783	0.821133	0.355533		0.116867	0.588533	1.03	0.1664	0.0028	0.260533		1.13487	0.975133	0.6906	0.288267	0.696667	0.495133		0.4184	0.6642	0.180133	-0.676733	0.282267	-0.326		0.134467	0.667733	0.980667	0.7472	0.689467	0.464933		0.3676	0.4834	0.418867	0.0092	0.396	-0.1344		0.636	0.712667	0.199333	0.490667	0.696133	0.534667
20		0.778667	0.3956	1.16807	0.477	1.04693	0.287933		0.225067	0.632733	0.8334	0.143	0.3052	0.292533		1.11007	0.781133	0.6988	0.368067	0.745867	0.615533		0.3242	0.675	0.00253333	-0.543733	0.334667	-0.2234		0.194267	0.808133	1.10407	1.0154	0.998067	0.423733		0.6372	0.6056	0.451267	0.3914	0.7276	0.024		1.4622	1.47247	0.415533	1.09867	1.44573	1.45367
30		0.609667	0.247	0.861467	0.332	0.937133	0.151533		0.0688667	0.534533	0.77	0.1184	0.2458	0.373733		1.00987	0.548733	0.7716	0.406067	0.824467	0.671533		0.355	0.7684	-0.104267	-0.329933	0.623267	-0.2388		0.297467	0.841933	1.17687	1.1584	0.914467	0.532133		0.57	0.5476	0.519667	0.7452	0.7606	0.1226		2.007	2.49367	0.597733	1.23927	2.04733	2.10447
40		0.590467	0.1678	0.872867	0.383	0.861133	0.129733		0.0802667	0.560933	0.7922	0.0498	0.008	0.500533		1.02147	0.443133	0.8506	0.460667	0.904067	0.712333		0.4808	0.866	0.0141333	-0.186733	0.373467	-0.2164		0.379067	0.792133	1.06287	0.9736	0.965067	0.471933		0.412	0.4572	0.645767	0.9378	0.5838	0.0848		2.3806	3.00767	0.696333	1.07887	2.67133	2.45767
50		0.500867	0.0908	0.737867	0.36	0.728533	0.159933		0.0556667	0.588333	0.728	0.0406	-0.019	0.414533		1.07907	0.401133	0.9224	0.456467	0.970267	0.769133		0.553	0.8596	0.120533	0.00626667	0.533067	-0.1502		0.390067	0.688933	0.936867	0.7946	0.957667	0.401733		0.2094	0.3876	0.500167	1.01	0.394	0.0184		2.6184	3.09747	0.764133	0.940467	3.27753	2.65007
60		0.467667	0.0034	0.621867	0.2688	0.591133	0.216933		-0.179933	0.559933	0.7344	-0.02	-0.0476	0.203933		1.14207	0.578333	0.9824	0.439267	0.929467	0.875333		0.7452	0.969	0.176333	0.0136667	0.617667	-0.0784		0.320667	0.667133	0.772067	0.7542	0.863067	0.345333		-0.0346	0.3156	0.239367	0.9734	0.2996	-0.0374		2.6328	3.06907	0.794133	0.749267	3.68693	2.89827
70		0.526867	0.0782	0.623067	0.2436	0.386933	0.194933		-0.319733	0.570533	0.474	-0.0656	-0.1102	0.142333		1.18127	0.626933	1.0046	0.451467	0.944267	0.937933		0.704	0.82	0.198133	-0.327733	0.662667	0.0312		0.440667	0.824133	0.629067	0.8946	0.712067	0.333933		-0.1096	0.2214	0.116267	0.8486	0.274	-0.086		2.5502	3.01447	0.733333	0.637267	3.70673	2.69447
80		0.355467	0.0996	0.622867	0.263	0.284333	0.0871333		-0.370133	0.548533	0.3804	0.0766	-0.0988	0.117333		1.10567	0.629733	1.0698	0.451867	1.01287	0.977333		0.6116	0.7886	0.252533	-0.292333	0.712867	0.2672		0.490867	0.982133	0.548467	1.0736	0.697467	0.534333		-0.0952	0.153	0.152467	0.9258	0.1584	-0.084		2.4462	2.93867	0.682133	0.736867	3.65913	2.47987
90		0.176267	0.2378	0.697867	0.4298	0.263733	0.0793333		-0.284333	0.545933	0.3734	-0.0352	0.0204	0.0945333		1.11547	0.649333	0.9996	0.425267	0.964667	1.02093		0.455	0.727	0.266733	-0.280733	0.737867	0.3834		0.555467	1.36753	0.520067	1.2016	0.702667	0.699133		-0.0136	0.0348	0.291167	0.8906	0.053	-0.0676		2.421	2.87387	0.623133	0.685867	3.73473	2.31107
100		0.0106667	0.2466	0.760067	0.6794	0.286133	0.0801333		-0.189533	0.533733	0.4332	-0.113	0.0866	0.0631333		1.11807	0.735733	0.8416	0.402867	0.806267	1.02173		0.6014	0.694	0.458133	-0.341733	0.813467	0.4582		0.655867	1.18893	0.397467	1.2842	0.688067	0.836733		0.1844	0.0504	0.280367	0.8408	0.0338	-0.0546		2.335	2.76527	0.556933	0.821667	3.79773	2.09047
110		-0.0215333	0.2302	0.732667	0.4852	0.226933	0.153133		-0.106133	0.503933	0.4984	0.0914	-0.0424	0.00673333		1.04727	0.805733	0.7624	0.310667	0.594267	1.03593		0.4968	0.6136	0.677333	-0.220333	0.779267	0.5786		0.792467	1.22493	0.407467	1.2484	0.696267	0.927933		0.0396	0.1024	0.351367	0.7584	0.0438	-0.052		2.3306	2.64307	0.463933	1.13767	3.84253	1.84827
120		-0.0129333	0.1648	0.808667	0.4606	0.224733	0.395133		-0.138733	0.555933	0.681	0.2186	0.0746	-0.0112667		0.952067	0.824333	0.6592	0.260267	0.495867	0.926733		0.3442	0.5828	0.778133	-0.135533	0.587867	0.654		0.824867	1.32213	0.531867	1.1734	0.617667	0.959133		-0.0604	0.317	0.484667	0.6724	0.0798	-0.0448		2.1954	2.42107	0.368933	1.01267	3.81393	1.56107
130		0.296267	0.1528	0.721267	0.4072	0.137933	0.482333		0.248067	0.592533	0.8284	0.1656	0.2246	-0.0440667		0.978267	0.804533	0.6188	0.224067	0.395867	0.575933		0.5356	0.5598	0.855533	-0.109733	0.395067	0.6218		0.851867	1.44533	0.711267	1.2522	0.614467	0.915333		-0.2012	0.4092	0.434067	0.5224	0.2874	-0.0542		1.9508	2.18547	0.292533	0.931467	3.71833	1.32327
140		0.363467	0.0778	0.662067	0.2606	0.129933	0.321933		0.233267	0.669333	0.6684	0.16	0.2942	0.00413333		1.02827	0.798133	0.65	0.287467	0.354867	0.403533		0.7606	0.315	0.842133	0.00746667	0.450667	0.6338		0.908067	1.38793	0.904667	1.285	0.803667	0.825533		-0.2394	0.5628	0.420967	0.3948	0.4892	-0.0358		1.9128	1.79807	0.200533	1.07507	3.52253	1.13627
150		0.489067	0.1058	0.633267	0.3004	0.00493333	-0.00326667		0.386267	0.621533	0.5498	0.1532	0.3048	0.102333		1.00647	0.962533	0.5824	0.370667	0.182867	0.392133		0.7756	0.4398	0.798133	0.0544667	0.424267	0.587		0.764267	1.20233	1.18227	1.1848	0.838667	0.775133		-0.1772	0.4782	0.511367	0.419	0.545	-0.1288		1.842	1.58967	0.127333	0.857267	3.31513	0.937867
160		0.674267	0.097	1.10087	0.3368	-0.0986667	-0.0936667		0.379867	0.782933	0.8472	0.1298	0.1738	0.407933		0.977667	1.07713	0.5878	0.296467	0.212267	0.176533		0.6638	0.76	0.779933	0.122667	0.343667	0.4548		0.598467	1.26593	1.04127	1.2868	0.820467	0.888733		-0.1866	0.2442	0.633367	0.4516	0.4574	-0.1458		1.8042	1.27547	0.107333	0.700467	3.11593	0.815867
170		1.09567	0.4682	1.36987	0.4252	0.0885333	-0.0468667		0.361067	1.08373	1.084	0.0656	0.2388	0.560333		1.00527	1.12533	0.7642	0.239667	0.239267	0.173133		0.7256	1.0096	0.900733	0.0966667	0.286467	0.4518		0.602467	1.52173	0.863467	1.3682	0.776467	1.06793		0.0272	0.3054	0.643167	0.6294	0.424	-0.1566		1.6978	1.27207	0.133333	0.798067	2.96913	0.944467
180			0.611	1.39347	0.519	0.220333	-0.115467		0.218467	1.03933	1.208	0.1174	0.271	0.446333		1.07827	1.00533	0.9106	0.152067	0.0940667	0.202933		0.9048	1.0698	0.939533	0.189667	0.333467	0.3914		0.650067	1.27193	0.785067	1.3966	0.863467	0.984733		0.248	0.4384	0.630667	0.6432	0.5966	-0.1544		1.752	1.44887	0.145333	0.988667	2.77113	1.10547
190			0.423	0.991067	0.6846	0.169733	-0.135267		-37.4135	0.794333	1.133	0.2182	0.2328	0.398133				0.7562	0.108667	0.0140667	0.222933				0.864133	0.288467	0.372667	0.3832		0.891267	1.40673	0.943667	1.4444	0.938467	0.994733		0.2922	0.633	0.619367	0.6522	0.7582	-0.1326		1.783	1.46587	0.0937333	1.23707	2.52453	1.20127
200			0.4484	0.874867	0.7368	0.207533	-0.106867		-37.4135	0.757533	0.954	0.1474	0.1946	0.537133				0.788	0.0882667	0.0142667	0.143933				0.684733	0.282267	0.292067	0.3726		0.844067	1.40893	1.01047	1.4402	1.01587	1.01993		0.3946	0.874	0.650467	0.657	0.812	-0.133		1.924	1.38327	0.152333	1.48087	1.93393	1.23647
210			0.5618	0.871067	0.5316	0.519333	-0.0444667		-37.4135	0.836333	0.8584	0.0788	0.1542	0.457733				0.7472	0.0706667	0.0810667	0.0835333				0.655333	0.214467	0.309267	0.3928		0.779867	1.45633	1.11787	1.4642	1.08227	0.962533		0.6406	0.743	0.679567	0.4918	0.8826	-0.179		1.8232	1.30327	0.236533	1.37387	1.52233	1.25567

## Sheet: Orx-30
Time		Veh-30-Saline	Veh-30-Saline	Veh-30-Saline	Veh-30-Saline	Veh-30-Saline	Veh-30-Saline		Orx-30-Saline	Orx-30-Saline	Orx-30-Saline	Orx-30-Saline	Orx-30-Saline	Orx-30-Saline		Veh-30-Meth-1	Veh-30-Meth-1	Veh-30-Meth-1	Veh-30-Meth-1	Veh-30-Meth-1	Veh-30-Meth-1		Orx-30-Meth-1	Orx-30-Meth-1	Orx-30-Meth-1	Orx-30-Meth-1	Orx-30-Meth-1	Orx-30-Meth-1		Veh-30-Meth-5	Veh-30-Meth-5	Veh-30-Meth-5	Veh-30-Meth-5	Veh-30-Meth-5	Veh-30-Meth-5		Orx-30-Meth-5	Orx-30-Meth-5	Orx-30-Meth-5	Orx-30-Meth-5	Orx-30-Meth-5	Orx-30-Meth-5		Veh-30-Meth-10	Veh-30-Meth-10	Veh-30-Meth-10	Veh-30-Meth-10	Veh-30-Meth-10	Veh-30-Meth-10
-90		-0.2508	-0.2488	-0.1528	-0.0933333	0.3152	0.2636		-0.331267	0.4028	0.365533	0.135867	-0.057	-0.1014		0.0362	-0.186133	0.312333	0.218067	0.115	0.00313333		-0.108733	-0.0765333	0.245533	-0.0210667	0.1058	0.0872		-0.0373333	-0.162733	-0.0143333	-0.272933	-0.0612	-0.0208		-0.217467	-0.0748	-0.0178667	0.0548667	0.337067	0.0681333		-0.312133	0.0022	0.0417333	0.00573333	0.175733	0.0582667
-80		-0.2156	-0.2544	-0.1022	-0.0187333	0.2	0.1934		-0.497667	0.2162	0.208933	0.0218667	0.0302	-0.1458		0.0724	-0.110333	0.259733	0.146867	0.1064	-0.0446667		-0.0919333	-0.177133	0.193533	-0.0208667	0.094	-0.1654		-0.00353333	-0.129933	-0.0141333	-0.0241333	-0.049	0.0002		-0.149267	-0.1086	-0.0414667	0.0592667	0.415867	0.125133		-0.262333	-0.0358	0.0897333	-0.0274667	0.147333	0.0774667
-70		-0.1804	0.1966	-0.047	-0.0283333	0.0806	-0.1286		-0.351267	-0.0238	0.0835333	-0.0943333	0.1214	-0.1502		0.1712	-0.0573333	0.143733	0.168867	0.0742	-0.0560667		-0.0929333	-0.182133	0.102333	-0.0486667	0.0058	-0.184		0.0702667	-0.101133	0.0394667	0.0108667	-0.0278	-0.0186		-0.0440667	0.002	-0.0538667	0.0316667	0.378667	-0.0418667		-0.207133	-0.1566	-0.00206667	0.00473333	0.109933	0.0898667
-60		-0.1312	0.211	-0.0334	-0.0199333	-0.0298	-0.1512		-0.206867	-0.0384	0.0403333	-0.0299333	0.0456	-0.107		0.1038	-0.0377333	-0.00106667	0.0628667	-0.0044	-0.0294667		-0.0407333	-0.0579333	0.119933	-0.0222667	-0.0582	-0.029		0.165467	-0.0741333	0.0138667	0.0162667	-0.0156	-0.0438		-0.0146667	0.0582	-0.0196667	0.127267	0.138267	-0.0156667		-0.156733	-0.125	-0.00766667	0.00613333	0.0487333	-0.0125333
-50		0.0514	-0.0682	-0.0434	-0.00193333	-0.0908	0.0132		0.156733	-0.0548	0.00173333	-0.00553333	-0.0658	0.0114		-0.1242	-0.0173333	-0.0542667	-0.0279333	0.0332	-0.00546667		0.0286667	0.0394667	-0.00606667	0.0109333	-0.0154	0.0174		-0.0393333	0.0530667	0.0146667	-0.00793333	-0.0004	0.0106		0.00113333	-0.0122	-0.00226667	-0.00233333	0.00386667	0.00813333		0.0254667	-0.022	0.000133333	-0.0458667	0.00373333	0.0296667
-40		0.0798	-0.1428	0.0768	0.0218667	0.1206	0.138		0.0501333	0.0932	-0.0420667	0.0354667	0.0202	0.0956		0.0204	0.0550667	0.0553333	-0.0349333	-0.0288	0.0349333		0.0120667	0.0184667	-0.113867	0.0113333	0.0736	0.0116		-0.126133	0.0210667	-0.0285333	-0.00833333	0.016	0.0332		0.0135333	-0.046	0.0219333	-0.124933	-0.142133	0.00753333		0.131267	0.147	0.00753333	0.0397333	-0.0524667	-0.0171333
-30		-0.0906	0.398	0.0176	-0.0681333	0.0658	0.126		-0.347267	0.2186	-0.0244667	0.440467	0.108	-0.061		0.195	0.0430667	0.260733	-0.0599333	0.2954	0.120733		-0.0255333	0.0704667	-0.0168667	0.00473333	0.1762	0.0872		-0.197733	0.167667	-0.101133	-0.240733	0.008	-0.0602		-0.201067	0.0514	0.0689333	-0.0475333	-0.0783333	0.107533		0.125067	0.061	0.110533	-0.00286667	-0.118667	-0.0119333
-20		-0.0196	1.3476	0.3818	0.314467	0.2646	0.4938		-0.113067	0.3442	0.186333	0.491467	0.4118	-0.0192		0.699	0.241467	0.722333	0.323267	0.712	0.635933		-0.0675333	0.380667	0.215133	0.297933	0.1632	0.3476		0.210267	0.479667	0.0304667	0.176067	0.1892	0.132		-0.455667	0.2408	0.188533	0.0948667	0.181667	0.189533		0.219667	0.346	0.583333	0.177333	0.281533	0.508067
-10		-0.1976	0.7798	0.7568	0.660067	0.6348	0.5142		0.00713333	0.2976	0.200733	0.414667	0.4254	-0.4476		0.7122	0.292667	0.818533	0.308267	0.9066	0.991933		-0.287933	0.270067	0.157933	0.212733	-0.2736	0.1392		0.190267	0.737667	0.0274667	0.403467	0.232	0.295		-0.718867	0.0242	0.155733	-0.247133	0.220467	-0.0468667		0.426267	0.3416	0.615733	0.279933	0.346533	0.675667
0		-0.0604	0.6454	0.496	0.438667	0.5754	0.4492		0.00613333	0.2886	0.237333	0.402667	-0.831	-0.4666		0.7214	0.386467	0.711533	0.307067	0.7556	0.828533		-0.138333	0.310067	0.130933	0.120933	-0.3198	0.224		0.178067	0.535667	0.112267	0.127667	0.1134	0.1846		-0.963467	0.1836	0.134933	-0.173333	0.0174667	-0.109067		0.507467	0.0662	0.223733	0.217733	0.0837333	0.579667
10		0.1852	1.0316	0.4798	0.316667	0.813	0.7376		0.165733	0.3824	0.566133	0.454067	0.337	-0.1374		0.9338	0.796867	0.826333	0.648667	1.0702	1.04373		0.229867	0.500467	0.325533	0.0619333	-0.2572	0.417		0.186067	0.323467	0.385067	0.0380667	0.0974	0.1668		-0.708467	0.431	0.252333	0.451867	0.404267	0.141933		0.842067	0.1338	0.151733	0.0531333	-0.117267	0.344467
20		0.0046	0.7692	0.4548	0.329267	0.944	0.7882		0.194733	0.281	0.562333	0.424067	0.1916	0.0536		1.0152	0.930867	0.915333	0.757867	1.164	1.12073		0.292667	0.201667	0.275333	-0.0736667	-0.1834	0.3154		0.160667	0.405667	0.339267	0.235667	0.1722	0.2912		-0.157867	0.8718	0.458533	1.33907	0.976867	0.343133		1.58227	0.766	0.649933	0.847733	0.319933	1.27567
30		-0.186	0.4208	0.2544	0.234267	1.004	0.8002		0.0959333	0.2872	0.491533	0.384667	0.0102	0.0392		0.8674	0.846267	1.04253	0.707467	1.248	1.25933		0.313067	-0.0535333	0.334933	-0.0328667	-0.0238	0.2908		0.240667	0.415267	0.719667	0.280267	0.1974	0.086		0.356733	1.3532	0.540333	1.80247	1.36267	0.291133		1.94447	1.3574	1.16133	1.41093	0.991333	2.18227
40		-0.288	0.1306	-0.2286	0.280467	0.9538	0.4826		0.0187333	0.3298	0.415533	0.336667	0.3328	0.149		0.794	0.910867	1.13313	0.663267	1.2454	1.45533		0.322467	-0.294333	0.381133	0.0751333	0.0616	0.284		0.304067	0.259867	0.893067	0.240267	0.2586	-0.129		0.548333	1.5516	0.537933	2.03647	1.66507	0.196933		2.32967	1.7492	1.47613	1.77133	1.52953	2.60647
50		-0.247	-0.2142	-0.1516	0.367267	0.9066	0.1674		-0.0574667	0.4036	0.463933	0.352667	0.0848	0.2		0.548	0.832467	1.19993	0.667467	1.325	1.55213		0.242267	-0.253133	0.402333	0.164533	0.1456	0.2328		0.286867	0.237067	0.779467	0.253867	0.2208	-0.1682		0.665533	1.4878	0.583733	1.96087	1.85587	0.0519333		2.47327	2.0732	1.89873	2.02133	1.84973	2.85647
60		-0.2514	-0.4606	-0.136	0.259067	0.8792	0.2002		-0.132467	0.4324	0.436533	0.643867	0.22	0.2298		0.3494	0.731467	1.05413	0.758667	1.3804	1.59333		0.331467	-0.281333	0.548133	0.132133	0.1398	0.2516		0.266867	0.264067	0.557667	0.249667	0.1626	-0.164		0.735533	1.4228	0.530933	1.92367	1.88567	-0.0602667		2.35647	2.3264	1.97393	1.99153	2.06793	3.16907
70		-0.3692	-0.6344	-0.0694	0.340267	0.9644	0.165		-0.108267	0.4464	0.482733	0.575267	0.2558	0.1084		0.467	0.463867	0.968133	0.850667	1.2916	1.55433		0.300467	-0.293733	0.554133	0.120733	0.1406	0.3944		0.249667	0.313267	0.428067	0.279467	0.1818	-0.1058		0.750533	1.421	0.504933	2.02347	1.92107	0.00413333		2.15847	2.4908	2.26593	1.71873	2.21193	3.27567
80		-0.2622	-0.8338	0.052	0.368467	1.069	0.2708		-0.315667	0.5952	0.572933	0.601667	-0.0004	0.076		0.5814	0.409867	1.03293	0.788667	1.2056	1.38173		0.248067	-0.393133	0.571933	0.157733	0.223	0.4894		0.249267	0.405667	0.317267	0.328267	0.206	-0.0726		0.716933	1.279	0.431133	2.06047	1.91987	0.134133		2.05787	2.4644	2.29853	1.52013	2.17273	2.99287
90		-0.359	-0.7136	0.134	0.418867	1.0392	0.3186		-0.181267	0.6376	0.506133	0.541267	0.1292	0.0852		0.5882	0.475867	0.618533	0.765267	1.0656	1.34573		0.142467	-0.371333	0.573733	0.299133	0.1392	0.5226		0.335467	0.534867	0.326267	0.393267	0.1876	0.0198		0.525933	1.11	0.322133	1.83407	1.84467	0.262333		1.92547	2.2004	2.46633	1.35213	1.97293	2.61487
100		-0.4298	-0.715	0.1864	0.413067	1.0506	0.1666		-0.100467	0.5388	0.546733	0.477067	-0.2716	0.1576		0.643	0.510067	0.579733	0.818267	1.1068	1.20693		0.186667	-0.356333	0.637733	0.218133	-0.1416	0.6226		0.269067	0.640667	0.331067	0.448667	0.2178	0.139		0.393533	0.9762	0.251333	1.65427	1.66187	0.398933		1.78407	1.9972	2.57673	1.08793	1.77933	2.40787
110		-0.37	-0.7374	0.258	0.317667	1.0636	0.3396		-0.117067	0.376	0.608733	0.379467	-0.1504	0.2368		0.719	0.421467	0.547533	0.821667	0.8734	1.15173		0.162067	-0.380933	0.726933	0.176133	-0.3242	0.6338		0.301467	0.880067	0.504867	0.494067	0.2474	0.2926		0.270333	0.891	0.222933	1.43467	1.43987	0.518133		1.78547	1.7872	2.40613	0.905733	1.55953	2.20847
120		-0.4466	-0.786	0.2678	0.110067	1.1318	0.4642		-0.272067	0.423	0.567733	0.342867	-0.1154	0.1798		0.5638	0.469067	0.445333	0.605067	0.5534	1.03353		0.149267	-0.305333	0.695933	0.233733	-0.3136	0.522		0.426867	0.939467	0.752667	0.518867	0.2638	0.4086		0.190533	0.8456	0.342933	1.31467	1.33407	0.618733		1.74987	1.5954	2.23533	0.770933	1.28993	2.03307
130		-0.5076	-0.6866	0.318	0.0598667	1.1156	0.4668		-0.370867	0.5126	0.566733	0.316267	-0.2402	0.1296		0.4362	0.482067	0.255133	0.379867	0.5394	0.641733		0.125667	-0.309533	0.668733	-0.0512667	-0.1808	0.3334		0.363867	0.937267	0.980467	0.448467	0.267	0.4358		0.119333	0.8122	0.424733	1.24807	1.17587	0.666533		1.33407	1.3694	2.07293	0.732933	1.03233	1.81007
140		-0.5364	-0.6912	0.3274	0.0264667	1.0766	0.2012		-0.344667	0.626	0.730133	0.296067	-0.1528	0.0662		0.405	0.319267	0.276733	0.112667	0.4404	0.483133		0.387867	-0.209333	0.587933	-0.128467	-0.1676	0.2966		0.419467	1.05407	1.10367	0.446467	0.3196	0.521		0.184333	0.7736	0.395333	1.14327	0.982467	0.687933		1.13507	1.09	1.85193	0.665933	0.887333	1.56567
150		-0.373	-0.5698	0.3736	0.0532667	0.9898	0.1484		-0.288667	0.599	0.696333	0.267667	-0.1462	0.0662		0.5044	0.391467	0.400733	6.66667e-05	0.445	0.368733		0.180267	-0.161133	0.446733	-0.0482667	-0.25	0.2248		0.500067	1.19627	1.00507	0.483267	0.3864	0.5984		0.207333	0.7818	0.394533	1.09187	0.697267	0.696733		0.932067	0.93	1.79813	0.680733	0.952733	1.35067
160		-0.2876	-0.5618	0.4668	0.0236667	0.8986	0.1086		-0.271467	0.4016	0.526933	0.319467	0.091	0.1184		0.4184	0.351467	0.439333	-0.0621333	0.41	0.307333		0.0554667	-0.288333	0.388533	0.0837333	-0.198	0.1794		0.580067	1.15547	0.971067	0.567867	0.3728	0.5492		0.195133	0.7396	0.377133	1.09527	0.580067	0.699333		1.01447	0.8578	1.81193	0.739933	1.17093	1.15707
170		-0.4106	-0.6382	0.6892	-0.0757333	0.736	0.3758		-0.202267	0.2468	0.656533	0.369667	0.1616	0.2256		0.4412	0.241467	0.373533	-0.0267333	0.3922	0.289533		0.0468667	-0.265333	0.308533	0.112533	-0.2472	0.3244		0.645667	1.20447	0.934667	0.633867	0.3584	0.5598		0.235533	0.8002	0.416933	1.05627	0.565067	0.668733		1.12247	0.7636	1.66113	0.546133	1.12553	1.04247
180		-0.4516	-0.65	0.7014	-0.0703333	0.5828	0.3248		-0.0750667	0.4886	0.539333	0.352267	0.097	0.2806		0.4328	0.428467	0.0541333	-0.0951333	0.2388	0.476333		-0.0329333	-0.259133	0.241333	-0.0104667	-0.1764	0.3762		0.648267	1.14287	0.983067	0.625067	0.383	0.5878		0.173333	0.9424	0.433733	1.11907	0.586267	0.671333		1.14767	0.6982	1.62833	0.363933	1.15233	1.04307
190		-0.4672	-0.6136	0.6354	-0.0135333	0.5048	0.3242		-0.149267	0.5562	0.454133	0.313467	0.055	0.3956		0.4766	0.583667	-0.0144667	-0.100133	0.2	0.332333		-0.0143333	-0.302733	-0.0700667	-0.0630667	-0.084	0.3288		0.738267	1.16567	0.946867	0.672667	0.4	0.5556		0.136933	1.0508	0.408333	1.15567	0.727467	0.710133		0.943067	0.729	1.53953	0.0331333	1.17733	1.08627
200		-0.4962	-0.4832	0.4246	-0.0465333	0.586	0.4554		0.0521333	0.5378	0.371733	0.351467	-0.0704	0.484		0.5666	0.546467	0.00453333	-0.0371333	0.1964	0.210133		-0.103133	-0.350733	-0.124067	-0.0226667	-0.047	0.2732		0.758467	1.06307	0.935467	0.649667	0.4252	0.6342		0.0663333	0.9726	0.339133	1.25367	0.760067	0.734133		1.11767	0.95	1.60633	0.293533	1.08953	1.13047
210		-0.5204	-0.2626	0.0872	0.114067	0.6904	0.5192		0.0663333	0.6708	0.464533	0.243267	0.6784	0.2672		0.3638	0.525267	0.0437333	-0.0361333	0.1344	0.184133		6.66667e-05	-0.405733	-0.111667	0.00333333	0.0558	0.3374		0.781467	1.09967	0.925867	0.677667	0.4472	0.7268		-0.00686667	0.929	0.350733	1.26387	0.815867	0.756533		1.27707	1.0126	1.46733	0.697533	0.967133	1.21747
[truncated: 9 more columns]
